# Supplementary material for: Analysis on topological alterations of functional brain networks after acute alcohol intake using resting-state functional magnetic resonance imaging and graph theory
Source: Front Hum Neurosci. 2022 Sep 26;16:985986. doi: 10.3389/fnhum.2022.985986 (PMC9549745; doi:10.3389/fnhum.2022.985986)
Supplement: Supplementary file 3 [file Table_2.XLSX]

## Sheet: B Group-Control Group
The edges with significantly altered functional connection strength between B Group and Control Group
B Group > Control Group						B Group< Control Group
Edge	Node 1	Node 2	Subnetwork 1	Subnetwork 2	t-values	Edge	Node 1	Node 2	Subnetwork 1	Subnetwork 2	t-values
1	6 vmPFC.L	19 occipital.L	default	default	3.04875	1	4 vmPFC.R	13 inf temporal.L	default	default	2.82612
2	17 post cingulate.L	37 vent aPFC.R	default	fronto-parietal	2.61931	2	2 mPFC	14 post cingulate.R	default	default	3.11993
3	23 post cingulate.L	37 vent aPFC.R	default	fronto-parietal	2.66473	3	13 inf temporal.L	16 precuneus.L	default	default	3.03781
4	26 post cingulate.L	37 vent aPFC.R	default	fronto-parietal	2.61325	4	2 mPFC	20 post cingulate.L	default	default	2.91078
5	15 fusiform.R	42 dlPFC.R	default	fronto-parietal	3.02688	5	16 precuneus.L	20 post cingulate.L	default	default	2.926
6	21 precuneus.R	43 vPFC.L	default	fronto-parietal	2.65265	6	13 inf temporal.L	21 precuneus.R	default	default	2.75288
7	46 dFC.R	48 IPL.L	fronto-parietal	fronto-parietal	3.42461	7	11 sup frontal.L	25 precuneus.L	default	default	3.59533
8	15 fusiform.R	53 IPL.R	default	fronto-parietal	2.67667	8	14 post cingulate.R	25 precuneus.L	default	default	2.95585
9	27 angular gyrus.R	54 IPS.L	default	fronto-parietal	3.27292	9	23 post cingulate.L	25 precuneus.L	default	default	3.25609
10	37 vent aPFC.R	55 IPS.R	fronto-parietal	fronto-parietal	2.7221	10	1 vmPFC.R	27 angular gyrus.R	default	default	2.83849
11	55 IPS.R	61 dACC.R	fronto-parietal	cingulo-opercular	2.80789	11	4 vmPFC.R	27 angular gyrus.R	default	default	3.28472
12	54 IPS.L	62 ant insula.L	fronto-parietal	cingulo-opercular	2.831	12	8 ACC.R	27 angular gyrus.R	default	default	3.17269
13	55 IPS.R	62 ant insula.L	fronto-parietal	cingulo-opercular	2.6643	13	24 post cingulate.R	27 angular gyrus.R	default	default	3.34031
14	18 inf temporal.L	67 basal ganglia.R	default	cingulo-opercular	2.84537	14	14 post cingulate.R	33 occipital.L	default	default	2.68778
15	24 post cingulate.R	68 vFC.L	default	cingulo-opercular	2.84283	15	24 post cingulate.R	34 occipital.L	default	default	2.63082
16	10 sup frontal.R	76 post insula.L	default	cingulo-opercular	2.86468	16	26 post cingulate.L	34 occipital.L	default	default	2.99528
17	11 sup frontal.L	76 post insula.L	default	cingulo-opercular	2.99362	17	12 inf temporal.R	35 aPFC.R	default	fronto-parietal	2.97416
18	50 post parietal.L	79 fusiform.R	fronto-parietal	cingulo-opercular	2.91219	18	12 inf temporal.R	36 aPFC.L	default	fronto-parietal	2.89737
19	65 vFC.L	79 fusiform.R	cingulo-opercular	cingulo-opercular	2.66575	19	40 dlPFC.R	42 dlPFC.R	fronto-parietal	fronto-parietal	2.70649
20	4 vmPFC.R	80 precuneus.R	default	cingulo-opercular	2.78029	20	19 occipital.L	55 IPS.R	default	fronto-parietal	2.67897
21	58 ACC.L	80 precuneus.R	cingulo-opercular	cingulo-opercular	2.94226	21	21 precuneus.R	55 IPS.R	default	fronto-parietal	3.4861
22	2 mPFC	81 parietal.R	default	cingulo-opercular	3.50315	22	22 precuneus.R	55 IPS.R	default	fronto-parietal	4.57377
23	25 precuneus.L	83 parietal.L	default	cingulo-opercular	2.68656	23	24 post cingulate.R	55 IPS.R	default	fronto-parietal	2.76897
24	24 post cingulate.R	88 frontal.R	default	sensorimotor	2.8186	24	31 occipital.L	55 IPS.R	default	fronto-parietal	2.64864
25	25 precuneus.L	88 frontal.R	default	sensorimotor	2.64034	25	33 occipital.L	56 aPFC.R	default	cingulo-opercular	2.82662
26	2 mPFC	89 dFC.R	default	sensorimotor	3.3497	26	42 dlPFC.R	57 vPFC.R	fronto-parietal	cingulo-opercular	2.70068
27	56 aPFC.R	89 dFC.R	cingulo-opercular	sensorimotor	2.70697	27	45 dFC.R	57 vPFC.R	fronto-parietal	cingulo-opercular	3.449
28	4 vmPFC.R	90 vFC.L	default	sensorimotor	2.70125	28	11 sup frontal.L	58 ACC.L	default	cingulo-opercular	2.91406
29	6 vmPFC.L	90 vFC.L	default	sensorimotor	3.03202	29	27 angular gyrus.R	58 ACC.L	default	cingulo-opercular	3.65951
30	20 post cingulate.L	91 pre-SMA.R	default	sensorimotor	3.0368	30	28 angular gyrus.L	58 ACC.L	default	cingulo-opercular	4.36368
31	25 precuneus.L	91 pre-SMA.R	default	sensorimotor	2.91524	31	13 inf temporal.L	59 vFC.R	default	cingulo-opercular	2.8531
32	18 inf temporal.L	92 vFC.R	default	sensorimotor	2.84212	32	18 inf temporal.L	59 vFC.R	default	cingulo-opercular	2.62207
33	2 mPFC	93 SMA	default	sensorimotor	2.84132	33	60 ant insula.R	62 ant insula.L	cingulo-opercular	cingulo-opercular	2.7675
34	4 vmPFC.R	93 SMA	default	sensorimotor	2.60415	34	9 vlPFC.R	63 basal ganglia.L	default	cingulo-opercular	3.00858
35	13 inf temporal.L	93 SMA	default	sensorimotor	2.95963	35	9 vlPFC.R	64 mFC	default	cingulo-opercular	2.77844
36	25 precuneus.L	93 SMA	default	sensorimotor	3.86936	36	37 vent aPFC.R	64 mFC	fronto-parietal	cingulo-opercular	3.30907
37	2 mPFC	94 frontal.R	default	sensorimotor	2.60974	37	15 fusiform.R	65 vFC.L	default	cingulo-opercular	3.35977
38	23 post cingulate.L	95 precentral gyrus.R	default	sensorimotor	3.86213	38	19 occipital.L	65 vFC.L	default	cingulo-opercular	2.62452
39	33 occipital.L	95 precentral gyrus.R	default	sensorimotor	2.77325	39	19 occipital.L	67 basal ganglia.R	default	cingulo-opercular	2.91737
40	85 angular gyrus.L	95 precentral gyrus.R	cingulo-opercular	sensorimotor	2.80482	40	36 aPFC.L	67 basal ganglia.R	fronto-parietal	cingulo-opercular	2.66323
41	6 vmPFC.L	96 mid insula.L	default	sensorimotor	3.38773	41	44 dlPFC.L	70 thalamus.L	fronto-parietal	cingulo-opercular	3.4323
42	23 post cingulate.L	96 mid insula.L	default	sensorimotor	2.9767	42	45 dFC.R	70 thalamus.L	fronto-parietal	cingulo-opercular	3.26844
43	23 post cingulate.L	99 precentral gyrus.R	default	sensorimotor	2.77574	43	9 vlPFC.R	71 thalamus.L	default	cingulo-opercular	3.41927
44	66 basal ganglia.L	99 precentral gyrus.R	cingulo-opercular	sensorimotor	2.60517	44	28 angular gyrus.L	71 thalamus.L	default	cingulo-opercular	2.97931
45	55 IPS.R	100 precentral gyrus.L	fronto-parietal	sensorimotor	2.62866	45	36 aPFC.L	71 thalamus.L	fronto-parietal	cingulo-opercular	3.00392
46	79 fusiform.R	100 precentral gyrus.L	cingulo-opercular	sensorimotor	3.31098	46	9 vlPFC.R	72 thalamus.R	default	cingulo-opercular	3.09142
47	53 IPL.R	101 precentral gyrus.R	fronto-parietal	sensorimotor	2.92028	47	7 vmPFC.R	73 mid insula.R	default	cingulo-opercular	2.82479
48	79 fusiform.R	102 parietal.L	cingulo-opercular	sensorimotor	3.52725	48	9 vlPFC.R	78 post cingulate.L	default	cingulo-opercular	2.8428
49	55 IPS.R	104 mid insula.L	fronto-parietal	sensorimotor	2.79111	49	21 precuneus.R	79 fusiform.R	default	cingulo-opercular	2.86236
50	10 sup frontal.R	105 temporal.R	default	sensorimotor	2.88999	50	22 precuneus.R	79 fusiform.R	default	cingulo-opercular	3.3236
51	28 angular gyrus.L	105 temporal.R	default	sensorimotor	2.72734	51	37 vent aPFC.R	81 parietal.R	fronto-parietal	cingulo-opercular	2.7193
52	47 dFC.L	105 temporal.R	fronto-parietal	sensorimotor	2.94491	52	39 vlPFC.R	81 parietal.R	fronto-parietal	cingulo-opercular	4.71384
53	48 IPL.L	106 parietal.L	fronto-parietal	sensorimotor	2.74591	53	40 dlPFC.R	81 parietal.R	fronto-parietal	cingulo-opercular	2.91884
54	98 parietal.L	106 parietal.L	sensorimotor	sensorimotor	3.00508	54	53 IPL.R	81 parietal.R	fronto-parietal	cingulo-opercular	2.72263
55	55 IPS.R	107 parietal.L	fronto-parietal	sensorimotor	3.38146	55	60 ant insula.R	81 parietal.R	cingulo-opercular	cingulo-opercular	2.76003
56	57 vPFC.R	107 parietal.L	cingulo-opercular	sensorimotor	2.78348	56	39 vlPFC.R	85 angular gyrus.L	fronto-parietal	cingulo-opercular	2.62062
57	70 thalamus.L	108 parietal.R	cingulo-opercular	sensorimotor	2.61657	57	41 ACC.L	85 angular gyrus.L	fronto-parietal	cingulo-opercular	3.99008
58	93 SMA	108 parietal.R	sensorimotor	sensorimotor	2.88347	58	45 dFC.R	85 angular gyrus.L	fronto-parietal	cingulo-opercular	2.97508
59	9 vlPFC.R	109 parietal.L	default	sensorimotor	2.72535	59	56 aPFC.R	85 angular gyrus.L	cingulo-opercular	cingulo-opercular	2.87832
60	13 inf temporal.L	109 parietal.L	default	sensorimotor	2.60771	60	43 vPFC.L	86 temporal.L	fronto-parietal	cingulo-opercular	2.8682
61	46 dFC.R	109 parietal.L	fronto-parietal	sensorimotor	3.25033	61	59 vFC.R	86 temporal.L	cingulo-opercular	cingulo-opercular	2.87106
62	47 dFC.L	109 parietal.L	fronto-parietal	sensorimotor	2.61749	62	69 mid insula.R	86 temporal.L	cingulo-opercular	cingulo-opercular	2.66623
63	70 thalamus.L	109 parietal.L	cingulo-opercular	sensorimotor	3.81232	63	68 vFC.L	88 frontal.R	cingulo-opercular	sensorimotor	2.70185
64	2 mPFC	110 precentral gyrus.L	default	sensorimotor	4.42225	64	37 vent aPFC.R	91 pre-SMA.R	fronto-parietal	sensorimotor	3.76826
65	3 aPFC.L	110 precentral gyrus.L	default	sensorimotor	2.76236	65	60 ant insula.R	91 pre-SMA.R	cingulo-opercular	sensorimotor	2.64599
66	4 vmPFC.R	110 precentral gyrus.L	default	sensorimotor	3.00733	66	76 post insula.L	91 pre-SMA.R	cingulo-opercular	sensorimotor	2.68179
67	10 sup frontal.R	111 temporal.L	default	sensorimotor	2.67446	67	39 vlPFC.R	92 vFC.R	fronto-parietal	sensorimotor	2.60851
68	11 sup frontal.L	111 temporal.L	default	sensorimotor	2.67703	68	60 ant insula.R	92 vFC.R	cingulo-opercular	sensorimotor	3.90971
69	47 dFC.L	111 temporal.L	fronto-parietal	sensorimotor	2.84575	69	60 ant insula.R	93 SMA	cingulo-opercular	sensorimotor	2.62846
70	67 basal ganglia.R	111 temporal.L	cingulo-opercular	sensorimotor	2.63669	70	91 pre-SMA.R	93 SMA	sensorimotor	sensorimotor	2.79579
71	68 vFC.L	112 parietal.R	cingulo-opercular	sensorimotor	2.86621	71	89 dFC.R	95 precentral gyrus.R	sensorimotor	sensorimotor	2.7423
72	47 dFC.L	113 post insula.R	fronto-parietal	sensorimotor	2.64497	72	91 pre-SMA.R	95 precentral gyrus.R	sensorimotor	sensorimotor	2.68719
73	53 IPL.R	114 parietal.R	fronto-parietal	sensorimotor	2.9788	73	93 SMA	95 precentral gyrus.R	sensorimotor	sensorimotor	2.97304
74	28 angular gyrus.L	119 temporal.L	default	sensorimotor	2.67524	74	88 frontal.R	96 mid insula.L	sensorimotor	sensorimotor	2.66075
75	85 angular gyrus.L	119 temporal.L	cingulo-opercular	sensorimotor	4.30066	75	94 frontal.R	99 precentral gyrus.R	sensorimotor	sensorimotor	3.19918
76	76 post insula.L	121 occipital.L	cingulo-opercular	occipital	2.93609	76	89 dFC.R	100 precentral gyrus.L	sensorimotor	sensorimotor	2.64482
77	53 IPL.R	124 temporal.R	fronto-parietal	occipital	2.65044	77	82 temporal.R	101 precentral gyrus.R	cingulo-opercular	sensorimotor	4.22483
78	40 dlPFC.R	125 occipital.L	fronto-parietal	occipital	3.04746	78	89 dFC.R	101 precentral gyrus.R	sensorimotor	sensorimotor	2.63142
79	64 mFC	125 occipital.L	cingulo-opercular	occipital	2.67249	79	89 dFC.R	102 parietal.L	sensorimotor	sensorimotor	2.70797
80	51 IPL.L	127 occipital.R	fronto-parietal	occipital	2.88765	80	96 mid insula.L	102 parietal.L	sensorimotor	sensorimotor	2.76882
81	53 IPL.R	127 occipital.R	fronto-parietal	occipital	2.86582	81	82 temporal.R	103 mid insula.R	cingulo-opercular	sensorimotor	2.75624
82	40 dlPFC.R	128 occipital.R	fronto-parietal	occipital	2.95804	82	100 precentral gyrus.L	103 mid insula.R	sensorimotor	sensorimotor	2.64238
83	37 vent aPFC.R	129 occipital.R	fronto-parietal	occipital	3.71176	83	100 precentral gyrus.L	104 mid insula.L	sensorimotor	sensorimotor	2.94443
84	40 dlPFC.R	132 occipital.R	fronto-parietal	occipital	3.49363	84	102 parietal.L	104 mid insula.L	sensorimotor	sensorimotor	3.26978
85	43 vPFC.L	132 occipital.R	fronto-parietal	occipital	3.43311	85	60 ant insula.R	105 temporal.R	cingulo-opercular	sensorimotor	2.66109
86	53 IPL.R	132 occipital.R	fronto-parietal	occipital	2.6471	86	99 precentral gyrus.R	105 temporal.R	sensorimotor	sensorimotor	3.22267
87	88 frontal.R	132 occipital.R	sensorimotor	occipital	2.72893	87	101 precentral gyrus.R	105 temporal.R	sensorimotor	sensorimotor	2.82487
88	51 IPL.L	135 post occipital.L	fronto-parietal	occipital	2.78965	88	103 mid insula.R	108 parietal.R	sensorimotor	sensorimotor	2.85425
89	40 dlPFC.R	137 post occipital.R	fronto-parietal	occipital	3.2554	89	104 mid insula.L	109 parietal.L	sensorimotor	sensorimotor	2.71339
90	69 mid insula.R	137 post occipital.R	cingulo-opercular	occipital	3.2825	90	107 parietal.L	109 parietal.L	sensorimotor	sensorimotor	2.68409
91	76 post insula.L	138 post occipital.L	cingulo-opercular	occipital	2.94737	91	39 vlPFC.R	110 precentral gyrus.L	fronto-parietal	sensorimotor	2.83464
92	39 vlPFC.R	139 post occipital.L	fronto-parietal	occipital	4.04551	92	100 precentral gyrus.L	110 precentral gyrus.L	sensorimotor	sensorimotor	2.75007
93	40 dlPFC.R	139 post occipital.L	fronto-parietal	occipital	3.01248	93	102 parietal.L	110 precentral gyrus.L	sensorimotor	sensorimotor	2.67538
94	88 frontal.R	139 post occipital.L	sensorimotor	occipital	3.08808	94	105 temporal.R	111 temporal.L	sensorimotor	sensorimotor	2.64581
95	49 IPL.R	140 post occipital.R	fronto-parietal	occipital	2.65363	95	7 vmPFC.R	113 post insula.R	default	sensorimotor	2.80493
96	53 IPL.R	140 post occipital.R	fronto-parietal	occipital	2.79407	96	73 mid insula.R	113 post insula.R	cingulo-opercular	sensorimotor	3.24178
97	69 mid insula.R	141 post occipital.R	cingulo-opercular	occipital	3.04562	97	69 mid insula.R	115 parietal.L	cingulo-opercular	sensorimotor	3.00543
98	31 occipital.L	143 lat cerebellum.L	default	cerebellum	3.945	98	102 parietal.L	115 parietal.L	sensorimotor	sensorimotor	2.79242
99	81 parietal.R	143 lat cerebellum.L	cingulo-opercular	cerebellum	4.34138	99	103 mid insula.R	115 parietal.L	sensorimotor	sensorimotor	2.94784
100	103 mid insula.R	143 lat cerebellum.L	sensorimotor	cerebellum	2.86033	100	82 temporal.R	116 parietal.L	cingulo-opercular	sensorimotor	2.79314
101	77 temporal.R	147 med cerebellum.L	cingulo-opercular	cerebellum	2.623	101	111 temporal.L	116 parietal.L	sensorimotor	sensorimotor	3.73815
102	100 precentral gyrus.L	147 med cerebellum.L	sensorimotor	cerebellum	2.64581	102	110 precentral gyrus.L	119 temporal.L	sensorimotor	sensorimotor	3.00361
103	103 mid insula.R	147 med cerebellum.L	sensorimotor	cerebellum	3.02723	103	39 vlPFC.R	120 sup parietal.R	fronto-parietal	sensorimotor	3.22077
104	105 temporal.R	147 med cerebellum.L	sensorimotor	cerebellum	2.676	104	86 temporal.L	121 occipital.L	cingulo-opercular	occipital	3.27546
105	111 temporal.L	147 med cerebellum.L	sensorimotor	cerebellum	3.72096	105	94 frontal.R	123 occipital.R	sensorimotor	occipital	2.94346
106	79 fusiform.R	148 inf cerebellum.L	cingulo-opercular	cerebellum	2.89547	106	101 precentral gyrus.R	124 temporal.R	sensorimotor	occipital	3.11825
107	54 IPS.L	153 inf cerebellum.L	fronto-parietal	cerebellum	2.9453	107	125 occipital.L	127 occipital.R	occipital	occipital	2.66627
108	32 occipital.R	156 med cerebellum.R	default	cerebellum	3.40888	108	82 temporal.R	128 occipital.R	cingulo-opercular	occipital	2.86224
109	58 ACC.L	156 med cerebellum.R	cingulo-opercular	cerebellum	3.5852	109	19 occipital.L	129 occipital.R	default	occipital	2.91609
110	79 fusiform.R	158 inf cerebellum.L	cingulo-opercular	cerebellum	2.74463	110	124 temporal.R	132 occipital.R	occipital	occipital	2.62687
111	105 temporal.R	160 inf cerebellum.R	sensorimotor	cerebellum	2.96377	111	105 temporal.R	133 occipital.R	sensorimotor	occipital	2.82759
						112	113 post insula.R	133 occipital.R	sensorimotor	occipital	3.43868
						113	123 occipital.R	136 post occipital.R	occipital	occipital	2.61328
						114	106 parietal.L	137 post occipital.R	sensorimotor	occipital	2.8014
						115	112 parietal.R	137 post occipital.R	sensorimotor	occipital	2.61734
						116	15 fusiform.R	138 post occipital.L	default	occipital	2.86733
						117	89 dFC.R	138 post occipital.L	sensorimotor	occipital	2.62906
						118	94 frontal.R	138 post occipital.L	sensorimotor	occipital	2.78952
						119	136 post occipital.R	138 post occipital.L	occipital	occipital	2.63437
						120	87 TPJ.L	139 post occipital.L	cingulo-opercular	occipital	2.63682
						121	106 parietal.L	139 post occipital.L	sensorimotor	occipital	3.02205
						122	107 parietal.L	139 post occipital.L	sensorimotor	occipital	2.74206
						123	136 post occipital.R	140 post occipital.R	occipital	occipital	2.78031
						124	132 occipital.R	141 post occipital.R	occipital	occipital	2.61466
						125	134 occipital.R	141 post occipital.R	occipital	occipital	2.86761
						126	135 post occipital.L	141 post occipital.R	occipital	occipital	2.92157
						127	140 post occipital.R	141 post occipital.R	occipital	occipital	3.42893
						128	135 post occipital.L	142 post occipital.L	occipital	occipital	3.34184
						129	47 dFC.L	143 lat cerebellum.L	fronto-parietal	cerebellum	2.90484
						130	109 parietal.L	143 lat cerebellum.L	sensorimotor	cerebellum	2.96209
						131	126 occipital.R	143 lat cerebellum.L	occipital	cerebellum	2.66818
						132	62 ant insula.L	144 lat cerebellum.L	cingulo-opercular	cerebellum	3.07411
						133	109 parietal.L	144 lat cerebellum.L	sensorimotor	cerebellum	2.89861
						134	135 post occipital.L	147 med cerebellum.L	occipital	cerebellum	2.70384
						135	143 lat cerebellum.L	147 med cerebellum.L	cerebellum	cerebellum	2.80449
						136	144 lat cerebellum.L	147 med cerebellum.L	cerebellum	cerebellum	2.76419
						137	112 parietal.R	148 inf cerebellum.L	sensorimotor	cerebellum	2.9216
						138	64 mFC	150 med cerebellum.L	cingulo-opercular	cerebellum	2.61375
						139	134 occipital.R	154 med cerebellum.L	occipital	cerebellum	3.18837
						140	135 post occipital.L	154 med cerebellum.L	occipital	cerebellum	3.46107
						141	140 post occipital.R	154 med cerebellum.L	occipital	cerebellum	2.65668
						142	125 occipital.L	156 med cerebellum.R	occipital	cerebellum	3.19807
						143	132 occipital.R	156 med cerebellum.R	occipital	cerebellum	2.77228
						144	135 post occipital.L	156 med cerebellum.R	occipital	cerebellum	2.83163
						145	136 post occipital.R	156 med cerebellum.R	occipital	cerebellum	2.91653
						146	141 post occipital.R	156 med cerebellum.R	occipital	cerebellum	3.3323
						147	144 lat cerebellum.L	156 med cerebellum.R	cerebellum	cerebellum	4.00856
						148	141 post occipital.R	157 med cerebellum.R	occipital	cerebellum	3.61526
						149	44 dlPFC.L	160 inf cerebellum.R	fronto-parietal	cerebellum	2.69102

## Sheet: A Group-B Group
The edges with significantly altered functional connection strength between B Group and A Group
B Group > A Group						B Group< A Group
Edge	Node 1	Node 2	Subnetwork 1	Subnetwork 2	t-values	Edge	Node 1	Node 2	Subnetwork 1	Subnetwork 2	t-values
1	5 vmPFC.L	15 fusiform.R	default	default	2.62822	1	14 post cingulate.R	16 precuneus.L	default	default	2.79847
2	3 aPFC.L	16 precuneus.L	default	default	3.2075	2	13 inf temporal.L	22 precuneus.R	default	default	2.71622
3	6 vmPFC.L	19 occipital.L	default	default	3.3243	3	13 inf temporal.L	32 occipital.R	default	default	3.4932
4	8 ACC.R	19 occipital.L	default	default	2.80241	4	8 ACC.R	35 aPFC.R	default	fronto-parietal	2.83492
5	14 post cingulate.R	19 occipital.L	default	default	3.83867	5	14 post cingulate.R	37 vent aPFC.R	default	fronto-parietal	2.69963
6	8 ACC.R	22 precuneus.R	default	default	2.88757	6	35 aPFC.R	42 dlPFC.R	fronto-parietal	fronto-parietal	3.62129
7	19 occipital.L	31 occipital.L	default	default	3.42602	7	35 aPFC.R	44 dlPFC.L	fronto-parietal	fronto-parietal	2.61579
8	6 vmPFC.L	33 occipital.L	default	default	2.73047	8	6 vmPFC.L	45 dFC.R	default	fronto-parietal	4.08619
9	15 fusiform.R	39 vlPFC.R	default	fronto-parietal	3.15982	9	2 mPFC	46 dFC.R	default	fronto-parietal	2.64
10	46 dFC.R	48 IPL.L	fronto-parietal	fronto-parietal	2.77421	10	2 mPFC	47 dFC.L	default	fronto-parietal	2.8828
11	15 fusiform.R	49 IPL.R	default	fronto-parietal	3.00775	11	6 vmPFC.L	47 dFC.L	default	fronto-parietal	3.78046
12	15 fusiform.R	53 IPL.R	default	fronto-parietal	2.78781	12	28 angular gyrus.L	48 IPL.L	default	fronto-parietal	2.75762
13	50 post parietal.L	57 vPFC.R	fronto-parietal	cingulo-opercular	2.73182	13	2 mPFC	49 IPL.R	default	fronto-parietal	2.82188
14	24 post cingulate.R	59 vFC.R	default	cingulo-opercular	2.90399	14	13 inf temporal.L	49 IPL.R	default	fronto-parietal	2.68132
15	48 IPL.L	74 mid insula.L	fronto-parietal	cingulo-opercular	3.66053	15	8 ACC.R	55 IPS.R	default	fronto-parietal	3.18811
16	72 thalamus.R	80 precuneus.R	cingulo-opercular	cingulo-opercular	2.8191	16	8 ACC.R	57 vPFC.R	default	cingulo-opercular	3.08209
17	16 precuneus.L	84 sup temporal.R	default	cingulo-opercular	3.00255	17	38 vent aPFC.L	58 ACC.L	fronto-parietal	cingulo-opercular	2.78101
18	59 vFC.R	85 angular gyrus.L	cingulo-opercular	cingulo-opercular	2.75298	18	45 dFC.R	58 ACC.L	fronto-parietal	cingulo-opercular	3.16521
19	40 dlPFC.R	94 frontal.R	fronto-parietal	sensorimotor	2.8873	19	8 ACC.R	60 ant insula.R	default	cingulo-opercular	4.36985
20	14 post cingulate.R	96 mid insula.L	default	sensorimotor	2.76666	20	41 ACC.L	60 ant insula.R	fronto-parietal	cingulo-opercular	3.44419
21	23 post cingulate.L	96 mid insula.L	default	sensorimotor	2.62469	21	57 vPFC.R	60 ant insula.R	cingulo-opercular	cingulo-opercular	2.73354
22	1 vmPFC.R	100 precentral gyrus.L	default	sensorimotor	2.73699	22	2 mPFC	61 dACC.R	default	cingulo-opercular	3.34704
23	22 precuneus.R	100 precentral gyrus.L	default	sensorimotor	3.34246	23	8 ACC.R	62 ant insula.L	default	cingulo-opercular	3.01044
24	29 precuneus.R	100 precentral gyrus.L	default	sensorimotor	2.60358	24	57 vPFC.R	62 ant insula.L	cingulo-opercular	cingulo-opercular	3.86162
25	79 fusiform.R	100 precentral gyrus.L	cingulo-opercular	sensorimotor	3.14388	25	9 vlPFC.R	64 mFC	default	cingulo-opercular	2.66744
26	41 ACC.L	101 precentral gyrus.R	fronto-parietal	sensorimotor	2.75905	26	37 vent aPFC.R	64 mFC	fronto-parietal	cingulo-opercular	2.80901
27	58 ACC.L	101 precentral gyrus.R	cingulo-opercular	sensorimotor	3.25165	27	35 aPFC.R	67 basal ganglia.R	fronto-parietal	cingulo-opercular	3.03565
28	72 thalamus.R	102 parietal.L	cingulo-opercular	sensorimotor	2.67393	28	39 vlPFC.R	67 basal ganglia.R	fronto-parietal	cingulo-opercular	4.17532
29	79 fusiform.R	102 parietal.L	cingulo-opercular	sensorimotor	3.05022	29	42 dlPFC.R	67 basal ganglia.R	fronto-parietal	cingulo-opercular	3.01046
30	67 basal ganglia.R	109 parietal.L	cingulo-opercular	sensorimotor	2.62658	30	57 vPFC.R	67 basal ganglia.R	cingulo-opercular	cingulo-opercular	3.46042
31	70 thalamus.L	109 parietal.L	cingulo-opercular	sensorimotor	3.18645	31	58 ACC.L	67 basal ganglia.R	cingulo-opercular	cingulo-opercular	2.78702
32	40 dlPFC.R	111 temporal.L	fronto-parietal	sensorimotor	2.849	32	57 vPFC.R	68 vFC.L	cingulo-opercular	cingulo-opercular	2.75267
33	71 thalamus.L	112 parietal.R	cingulo-opercular	sensorimotor	3.29253	33	8 ACC.R	69 mid insula.R	default	cingulo-opercular	2.68362
34	72 thalamus.R	112 parietal.R	cingulo-opercular	sensorimotor	3.29243	34	39 vlPFC.R	70 thalamus.L	fronto-parietal	cingulo-opercular	2.90055
35	37 vent aPFC.R	114 parietal.R	fronto-parietal	sensorimotor	2.94524	35	44 dlPFC.L	70 thalamus.L	fronto-parietal	cingulo-opercular	3.00008
36	40 dlPFC.R	114 parietal.R	fronto-parietal	sensorimotor	2.93556	36	45 dFC.R	70 thalamus.L	fronto-parietal	cingulo-opercular	2.99792
37	72 thalamus.R	115 parietal.L	cingulo-opercular	sensorimotor	2.9937	37	15 fusiform.R	71 thalamus.L	fronto-parietal	cingulo-opercular	2.64097
38	74 mid insula.L	115 parietal.L	cingulo-opercular	sensorimotor	2.60098	38	39 vlPFC.R	71 thalamus.L	fronto-parietal	cingulo-opercular	2.79028
39	1 vmPFC.R	116 parietal.L	default	sensorimotor	3.22816	39	45 dFC.R	71 thalamus.L	fronto-parietal	cingulo-opercular	2.72223
40	71 thalamus.L	117 post parietal.L	cingulo-opercular	sensorimotor	3.26239	40	52 IPL.L	71 thalamus.L	fronto-parietal	cingulo-opercular	2.85948
41	72 thalamus.R	117 post parietal.L	cingulo-opercular	sensorimotor	3.82468	41	36 aPFC.L	72 thalamus.R	fronto-parietal	cingulo-opercular	2.77758
42	73 mid insula.R	117 post parietal.L	cingulo-opercular	sensorimotor	3.12626	42	45 dFC.R	72 thalamus.R	fronto-parietal	cingulo-opercular	2.88431
43	71 thalamus.L	118 temporal.L	cingulo-opercular	sensorimotor	2.97918	43	71 thalamus.L	72 thalamus.R	cingulo-opercular	cingulo-opercular	2.79023
44	72 thalamus.R	118 temporal.L	cingulo-opercular	sensorimotor	3.01353	44	67 basal ganglia.R	74 mid insula.L	cingulo-opercular	cingulo-opercular	2.73591
45	39 vlPFC.R	121 occipital.L	fronto-parietal	occipital	2.77133	45	70 thalamus.L	74 mid insula.L	cingulo-opercular	cingulo-opercular	2.93877
46	53 IPL.R	121 occipital.L	fronto-parietal	occipital	3.34859	46	71 thalamus.L	75 basal ganglia.R	cingulo-opercular	cingulo-opercular	2.93983
47	14 post cingulate.R	122 occipital.L	default	occipital	3.38679	47	72 thalamus.R	75 basal ganglia.R	cingulo-opercular	cingulo-opercular	2.6986
48	57 vPFC.R	122 occipital.L	cingulo-opercular	occipital	2.93338	48	49 IPL.R	78 post cingulate.L	fronto-parietal	cingulo-opercular	2.69118
49	74 mid insula.L	122 occipital.L	cingulo-opercular	occipital	2.87405	49	75 basal ganglia.R	78 post cingulate.L	cingulo-opercular	cingulo-opercular	3.01075
50	76 post insula.L	122 occipital.L	cingulo-opercular	occipital	3.82445	50	6 vmPFC.L	81 parietal.R	default	cingulo-opercular	2.80693
51	8 ACC.R	124 temporal.R	default	occipital	2.91185	51	42 dlPFC.R	81 parietal.R	fronto-parietal	cingulo-opercular	4.25229
52	40 dlPFC.R	125 occipital.L	fronto-parietal	occipital	3.16088	52	67 basal ganglia.R	81 parietal.R	cingulo-opercular	cingulo-opercular	2.71955
53	73 mid insula.R	126 occipital.R	cingulo-opercular	occipital	2.96253	53	72 thalamus.R	81 parietal.R	cingulo-opercular	cingulo-opercular	2.69306
54	40 dlPFC.R	128 occipital.R	fronto-parietal	occipital	3.36711	54	9 vlPFC.R	86 temporal.L	default	cingulo-opercular	2.86366
55	57 vPFC.R	128 occipital.R	cingulo-opercular	occipital	2.79845	55	42 dlPFC.R	86 temporal.L	fronto-parietal	cingulo-opercular	2.74743
56	9 vlPFC.R	129 occipital.R	default	occipital	3.11298	56	47 dFC.L	86 temporal.L	fronto-parietal	cingulo-opercular	2.92899
57	37 vent aPFC.R	129 occipital.R	fronto-parietal	occipital	3.25746	57	8 ACC.R	88 frontal.R	default	sensorimotor	2.93673
58	39 vlPFC.R	129 occipital.R	fronto-parietal	occipital	3.31104	58	59 vFC.R	90 vFC.L	cingulo-opercular	sensorimotor	2.69676
59	49 IPL.R	129 occipital.R	fronto-parietal	occipital	2.85182	59	38 vent aPFC.L	93 SMA	fronto-parietal	sensorimotor	2.65019
60	9 vlPFC.R	132 occipital.R	default	occipital	3.55684	60	89 dFC.R	95 precentral gyrus.R	sensorimotor	sensorimotor	2.64505
61	89 dFC.R	132 occipital.R	sensorimotor	occipital	2.66237	61	93 SMA	95 precentral gyrus.R	sensorimotor	sensorimotor	2.64092
62	2 mPFC	134 occipital.R	default	occipital	2.82888	62	82 temporal.R	100 precentral gyrus.L	cingulo-opercular	sensorimotor	2.98127
63	6 vmPFC.L	134 occipital.R	default	occipital	3.12635	63	96 mid insula.L	100 precentral gyrus.L	sensorimotor	sensorimotor	3.08653
64	11 sup frontal.L	134 occipital.R	default	occipital	2.71033	64	69 mid insula.R	101 precentral gyrus.R	cingulo-opercular	sensorimotor	3.55168
65	14 post cingulate.R	134 occipital.R	default	occipital	2.72872	65	73 mid insula.R	101 precentral gyrus.R	cingulo-opercular	sensorimotor	2.82192
66	67 basal ganglia.R	134 occipital.R	cingulo-opercular	occipital	3.34595	66	76 post insula.L	101 precentral gyrus.R	cingulo-opercular	sensorimotor	3.35503
67	73 mid insula.R	136 post occipital.R	cingulo-opercular	occipital	2.85452	67	89 dFC.R	101 precentral gyrus.R	sensorimotor	sensorimotor	3.86613
68	73 mid insula.R	138 post occipital.L	cingulo-opercular	occipital	2.79215	68	90 vFC.L	101 precentral gyrus.R	sensorimotor	sensorimotor	3.06601
69	39 vlPFC.R	139 post occipital.L	fronto-parietal	occipital	3.63069	69	94 frontal.R	101 precentral gyrus.R	sensorimotor	sensorimotor	3.10619
70	56 aPFC.R	139 post occipital.L	cingulo-opercular	occipital	2.69101	70	100 precentral gyrus.L	101 precentral gyrus.R	sensorimotor	sensorimotor	2.98187
71	63 basal ganglia.L	139 post occipital.L	cingulo-opercular	occipital	3.38415	71	84 sup temporal.R	102 parietal.L	cingulo-opercular	sensorimotor	2.68173
72	88 frontal.R	139 post occipital.L	sensorimotor	occipital	3.31044	72	100 precentral gyrus.L	103 mid insula.R	sensorimotor	sensorimotor	2.66742
73	3 aPFC.L	140 post occipital.R	default	occipital	2.62067	73	95 precentral gyrus.R	105 temporal.R	sensorimotor	sensorimotor	2.99122
74	9 vlPFC.R	140 post occipital.R	default	occipital	2.8524	74	101 precentral gyrus.R	105 temporal.R	sensorimotor	sensorimotor	3.56139
75	40 dlPFC.R	140 post occipital.R	fronto-parietal	occipital	2.65141	75	103 mid insula.R	105 temporal.R	sensorimotor	sensorimotor	3.05469
76	44 dlPFC.L	140 post occipital.R	fronto-parietal	occipital	2.62206	76	81 parietal.R	108 parietal.R	cingulo-opercular	sensorimotor	3.15383
77	67 basal ganglia.R	140 post occipital.R	cingulo-opercular	occipital	2.79085	77	86 temporal.L	109 parietal.L	cingulo-opercular	sensorimotor	2.9901
78	85 angular gyrus.L	140 post occipital.R	cingulo-opercular	occipital	2.65877	78	95 precentral gyrus.R	109 parietal.L	sensorimotor	sensorimotor	2.99707
79	66 basal ganglia.L	141 post occipital.R	cingulo-opercular	occipital	3.05424	79	100 precentral gyrus.L	109 parietal.L	sensorimotor	sensorimotor	2.67922
80	67 basal ganglia.R	141 post occipital.R	cingulo-opercular	occipital	3.19634	80	107 parietal.L	109 parietal.L	sensorimotor	sensorimotor	2.69238
81	68 vFC.L	141 post occipital.R	cingulo-opercular	occipital	3.1467	81	95 precentral gyrus.R	110 precentral gyrus.L	sensorimotor	sensorimotor	2.77714
82	7 vmPFC.R	142 post occipital.L	default	occipital	2.62628	82	100 precentral gyrus.L	110 precentral gyrus.L	sensorimotor	sensorimotor	3.2359
83	16 precuneus.L	142 post occipital.L	default	occipital	3.0293	83	101 precentral gyrus.R	110 precentral gyrus.L	sensorimotor	sensorimotor	3.52469
84	5 vmPFC.L	144 lat cerebellum.L	default	cerebellum	2.78134	84	102 parietal.L	110 precentral gyrus.L	sensorimotor	sensorimotor	3.74578
85	39 vlPFC.R	144 lat cerebellum.L	fronto-parietal	cerebellum	3.67113	85	95 precentral gyrus.R	111 temporal.L	sensorimotor	sensorimotor	3.22307
86	40 dlPFC.R	144 lat cerebellum.L	fronto-parietal	cerebellum	3.03857	86	96 mid insula.L	111 temporal.L	sensorimotor	sensorimotor	2.66606
87	105 temporal.R	147 med cerebellum.L	sensorimotor	cerebellum	2.67321	87	101 precentral gyrus.R	111 temporal.L	sensorimotor	sensorimotor	3.34655
88	111 temporal.L	147 med cerebellum.L	sensorimotor	cerebellum	3.5083	88	102 parietal.L	111 temporal.L	sensorimotor	sensorimotor	2.65696
89	113 post insula.R	147 med cerebellum.L	sensorimotor	cerebellum	2.81238	89	104 mid insula.L	111 temporal.L	sensorimotor	sensorimotor	2.77871
90	89 dFC.R	148 inf cerebellum.L	sensorimotor	cerebellum	3.3778	90	100 precentral gyrus.L	112 parietal.R	sensorimotor	sensorimotor	2.82812
91	89 dFC.R	149 inf cerebellum.R	sensorimotor	cerebellum	2.83176	91	108 parietal.R	113 post insula.R	sensorimotor	sensorimotor	2.6491
92	107 parietal.L	149 inf cerebellum.R	sensorimotor	cerebellum	2.76242	92	102 parietal.L	115 parietal.L	sensorimotor	sensorimotor	2.81101
93	114 parietal.R	150 med cerebellum.L	sensorimotor	cerebellum	3.52807	93	94 frontal.R	116 parietal.L	sensorimotor	sensorimotor	3.10504
94	94 frontal.R	153 inf cerebellum.L	sensorimotor	cerebellum	4.00388	94	111 temporal.L	116 parietal.L	sensorimotor	sensorimotor	2.74281
95	103 mid insula.R	153 inf cerebellum.L	sensorimotor	cerebellum	3.12763	95	34 occipital.L	117 post parietal.L	default	sensorimotor	3.16464
96	39 vlPFC.R	154 med cerebellum.L	fronto-parietal	cerebellum	2.64566	96	90 vFC.L	119 temporal.L	sensorimotor	sensorimotor	2.69043
97	70 thalamus.L	154 med cerebellum.L	cingulo-opercular	cerebellum	4.35541	97	101 precentral gyrus.R	120 sup parietal.R	sensorimotor	sensorimotor	2.68451
98	105 temporal.R	155 inf cerebellum.R	sensorimotor	cerebellum	2.86476	98	96 mid insula.L	121 occipital.L	sensorimotor	occipital	2.64253
99	142 post occipital.L	155 inf cerebellum.R	occipital	cerebellum	2.62946	99	15 fusiform.R	123 occipital.R	fronto-parietal	occipital	2.61702
100	41 ACC.L	156 med cerebellum.R	fronto-parietal	cerebellum	2.62949	100	17 post cingulate.L	124 temporal.R	fronto-parietal	occipital	2.83272
101	58 ACC.L	156 med cerebellum.R	cingulo-opercular	cerebellum	2.84166	101	116 parietal.L	124 temporal.R	sensorimotor	occipital	3.09835
102	70 thalamus.L	156 med cerebellum.R	cingulo-opercular	cerebellum	3.25671	102	121 occipital.L	124 temporal.R	occipital	occipital	3.02253
103	13 inf temporal.L	158 inf cerebellum.L	default	cerebellum	2.64785	103	109 parietal.L	126 occipital.R	sensorimotor	occipital	2.92406
104	101 precentral gyrus.R	158 inf cerebellum.L	sensorimotor	cerebellum	2.862	104	126 occipital.R	127 occipital.R	occipital	occipital	3.56212
105	86 temporal.L	160 inf cerebellum.R	cingulo-opercular	cerebellum	3.47596	105	123 occipital.R	128 occipital.R	occipital	occipital	2.88127
106	112 parietal.R	160 inf cerebellum.R	sensorimotor	cerebellum	3.06029	106	126 occipital.R	129 occipital.R	occipital	occipital	2.91183
						107	127 occipital.R	129 occipital.R	occipital	occipital	3.47548
						108	123 occipital.R	131 occipital.L	occipital	occipital	3.41145
						109	112 parietal.R	132 occipital.R	sensorimotor	occipital	4.29881
						110	126 occipital.R	132 occipital.R	occipital	occipital	4.26391
						111	129 occipital.R	132 occipital.R	occipital	occipital	3.22535
						112	131 occipital.L	135 post occipital.L	occipital	occipital	2.91148
						113	125 occipital.L	136 post occipital.R	occipital	occipital	3.07359
						114	127 occipital.R	136 post occipital.R	occipital	occipital	2.8317
						115	122 occipital.L	137 post occipital.R	occipital	occipital	3.88689
						116	86 temporal.L	138 post occipital.L	cingulo-opercular	occipital	2.92869
						117	123 occipital.R	138 post occipital.L	occipital	occipital	2.87904
						118	127 occipital.R	138 post occipital.L	occipital	occipital	2.78631
						119	15 fusiform.R	139 post occipital.L	fronto-parietal	occipital	2.75815
						120	123 occipital.R	139 post occipital.L	occipital	occipital	2.70111
						121	125 occipital.L	139 post occipital.L	occipital	occipital	3.66679
						122	48 IPL.L	141 post occipital.R	fronto-parietal	occipital	2.70819
						123	55 IPS.R	141 post occipital.R	fronto-parietal	occipital	3.79695
						124	136 post occipital.R	141 post occipital.R	occipital	occipital	3.2666
						125	139 post occipital.L	141 post occipital.R	occipital	occipital	3.57919
						126	109 parietal.L	142 post occipital.L	sensorimotor	occipital	3.52785
						127	122 occipital.L	143 lat cerebellum.L	occipital	cerebellum	2.79117
						128	109 parietal.L	144 lat cerebellum.L	sensorimotor	cerebellum	2.66053
						129	130 occipital.L	144 lat cerebellum.L	occipital	cerebellum	2.75419
						130	91 pre-SMA.R	145 inf cerebellum.L	sensorimotor	cerebellum	2.71011
						131	93 SMA	146 lat cerebellum.L	sensorimotor	cerebellum	2.72237
						132	143 lat cerebellum.L	147 med cerebellum.L	cerebellum	cerebellum	2.74178
						133	144 lat cerebellum.L	147 med cerebellum.L	cerebellum	cerebellum	2.94679
						134	34 occipital.L	148 inf cerebellum.L	default	cerebellum	2.81498
						135	26 post cingulate.L	149 inf cerebellum.R	default	cerebellum	2.78267
						136	34 occipital.L	149 inf cerebellum.R	default	cerebellum	3.13596
						137	87 TPJ.L	153 inf cerebellum.L	cingulo-opercular	cerebellum	2.72827
						138	55 IPS.R	154 med cerebellum.L	fronto-parietal	cerebellum	3.21663
						139	9 vlPFC.R	155 inf cerebellum.R	default	cerebellum	2.6215
						140	15 fusiform.R	155 inf cerebellum.R	default	cerebellum	3.67403
						141	37 vent aPFC.R	155 inf cerebellum.R	fronto-parietal	cerebellum	2.63327
						142	146 lat cerebellum.L	155 inf cerebellum.R	cerebellum	cerebellum	2.61396
						143	24 post cingulate.R	157 med cerebellum.R	default	cerebellum	2.72665
						144	26 post cingulate.L	157 med cerebellum.R	default	cerebellum	4.27328
						145	122 occipital.L	157 med cerebellum.R	occipital	cerebellum	2.84823
						146	145 inf cerebellum.L	157 med cerebellum.R	cerebellum	cerebellum	3.05215
						147	125 occipital.L	158 inf cerebellum.L	occipital	cerebellum	2.87927
						148	149 inf cerebellum.R	159 inf cerebellum.L	cerebellum	cerebellum	3.41476
						149	153 inf cerebellum.L	159 inf cerebellum.L	cerebellum	cerebellum	2.89257
						150	157 med cerebellum.R	159 inf cerebellum.L	cerebellum	cerebellum	5.27988
						151	153 inf cerebellum.L	160 inf cerebellum.R	cerebellum	cerebellum	2.9654

## Sheet: A Group-Control Group
The edges with significantly altered functional connection strength between A Group and Control Group
A Group< Control Group
Edge	Node 1	Node 2	Subnetwork 1	Subnetwork 2	t-values
1	8 ACC.R	10 sup frontal.R	default	default	2.754
2	4 vmPFC.R	13 inf temporal.L	default	default	3.87888
3	8 ACC.R	13 inf temporal.L	default	default	3.69882
4	2 mPFC	14 post cingulate.R	default	default	3.21261
5	3 aPFC.L	16 precuneus.L	default	default	4.22831
6	3 aPFC.L	17 post cingulate.L	default	default	3.29849
7	4 vmPFC.R	18 inf temporal.L	default	default	3.23844
8	2 mPFC	20 post cingulate.L	default	default	2.68488
9	2 mPFC	23 post cingulate.L	default	default	5.69371
10	4 vmPFC.R	23 post cingulate.L	default	default	3.27576
11	10 sup frontal.R	24 post cingulate.R	default	default	3.07609
12	4 vmPFC.R	25 precuneus.L	default	default	2.98273
13	8 ACC.R	25 precuneus.L	default	default	2.64117
14	4 vmPFC.R	26 post cingulate.L	default	default	2.82815
15	2 mPFC	33 occipital.L	default	default	3.50081
16	4 vmPFC.R	33 occipital.L	default	default	3.41195
17	6 vmPFC.L	33 occipital.L	default	default	3.02531
18	13 inf temporal.L	33 occipital.L	default	default	3.02681
19	4 vmPFC.R	34 occipital.L	default	default	3.16967
20	21 precuneus.R	34 occipital.L	default	default	2.80931
21	30 IPS.L	34 occipital.L	default	default	3.07316
22	13 inf temporal.L	35 aPFC.R	default	fronto-parietal	2.65464
23	18 inf temporal.L	36 aPFC.L	default	fronto-parietal	2.94943
24	45 dFC.R	46 dFC.R	fronto-parietal	fronto-parietal	2.64714
25	38 vent aPFC.L	47 dFC.L	fronto-parietal	fronto-parietal	3.05771
26	47 dFC.L	53 IPL.R	fronto-parietal	fronto-parietal	2.60978
27	26 post cingulate.L	59 vFC.R	default	cingulo-opercular	2.84901
28	36 aPFC.L	59 vFC.R	fronto-parietal	cingulo-opercular	3.46183
29	34 occipital.L	65 vFC.L	default	cingulo-opercular	2.97256
30	41 ACC.L	71 thalamus.L	fronto-parietal	cingulo-opercular	2.64363
31	48 IPL.L	74 mid insula.L	fronto-parietal	cingulo-opercular	2.82423
32	39 vlPFC.R	81 parietal.R	fronto-parietal	cingulo-opercular	3.02629
33	53 IPL.R	81 parietal.R	fronto-parietal	cingulo-opercular	2.73239
34	62 ant insula.L	81 parietal.R	cingulo-opercular	cingulo-opercular	2.80479
35	39 vlPFC.R	83 parietal.L	fronto-parietal	cingulo-opercular	2.81063
36	62 ant insula.L	83 parietal.L	cingulo-opercular	cingulo-opercular	2.62077
37	63 basal ganglia.L	83 parietal.L	cingulo-opercular	cingulo-opercular	3.04783
38	16 precuneus.L	84 sup temporal.R	default	cingulo-opercular	2.83049
39	35 aPFC.R	85 angular gyrus.L	fronto-parietal	cingulo-opercular	3.054
40	41 ACC.L	85 angular gyrus.L	fronto-parietal	cingulo-opercular	2.61683
41	33 occipital.L	86 temporal.L	default	cingulo-opercular	3.30384
42	46 dFC.R	90 vFC.L	fronto-parietal	sensorimotor	2.74724
43	72 thalamus.R	90 vFC.L	cingulo-opercular	sensorimotor	2.89242
44	35 aPFC.R	91 pre-SMA.R	fronto-parietal	sensorimotor	2.89664
45	35 aPFC.R	93 SMA	fronto-parietal	sensorimotor	3.6599
46	89 dFC.R	99 precentral gyrus.R	sensorimotor	sensorimotor	2.73492
47	28 angular gyrus.L	106 parietal.L	default	sensorimotor	2.63209
48	60 ant insula.R	111 temporal.L	cingulo-opercular	sensorimotor	2.75444
49	105 temporal.R	111 temporal.L	sensorimotor	sensorimotor	3.04307
50	73 mid insula.R	115 parietal.L	cingulo-opercular	sensorimotor	2.95354
51	20 post cingulate.L	116 parietal.L	default	sensorimotor	2.66648
52	60 ant insula.R	120 sup parietal.R	cingulo-opercular	sensorimotor	2.71161
53	76 post insula.L	122 occipital.L	cingulo-opercular	occipital	2.6194
54	89 dFC.R	122 occipital.L	sensorimotor	occipital	2.94372
55	94 frontal.R	122 occipital.L	sensorimotor	occipital	3.10779
56	11 sup frontal.L	123 occipital.R	default	occipital	3.33828
57	14 post cingulate.R	123 occipital.R	default	occipital	2.63471
58	113 post insula.R	123 occipital.R	sensorimotor	occipital	2.95893
59	46 dFC.R	126 occipital.R	fronto-parietal	occipital	3.0126
60	86 temporal.L	127 occipital.R	cingulo-opercular	occipital	3.0489
61	70 thalamus.L	132 occipital.R	cingulo-opercular	occipital	3.24552
62	67 basal ganglia.R	134 occipital.R	cingulo-opercular	occipital	2.73103
63	70 thalamus.L	134 occipital.R	cingulo-opercular	occipital	2.9316
64	72 thalamus.R	134 occipital.R	cingulo-opercular	occipital	2.6537
65	70 thalamus.L	135 post occipital.L	cingulo-opercular	occipital	4.5013
66	11 sup frontal.L	137 post occipital.R	default	occipital	3.76665
67	101 precentral gyrus.R	137 post occipital.R	sensorimotor	occipital	2.81045
68	63 basal ganglia.L	138 post occipital.L	cingulo-opercular	occipital	3.22517
69	95 precentral gyrus.R	138 post occipital.L	sensorimotor	occipital	2.87533
70	101 precentral gyrus.R	138 post occipital.L	sensorimotor	occipital	3.09003
71	113 post insula.R	138 post occipital.L	sensorimotor	occipital	2.63627
72	3 aPFC.L	140 post occipital.R	default	occipital	4.02748
73	67 basal ganglia.R	140 post occipital.R	cingulo-opercular	occipital	3.04259
74	70 thalamus.L	140 post occipital.R	cingulo-opercular	occipital	3.77464
75	11 sup frontal.L	141 post occipital.R	default	occipital	2.76591
76	14 post cingulate.R	143 lat cerebellum.L	default	cerebellum	2.85918
77	45 dFC.R	143 lat cerebellum.L	fronto-parietal	cerebellum	2.74019
78	60 ant insula.R	144 lat cerebellum.L	cingulo-opercular	cerebellum	3.51804
79	62 ant insula.L	144 lat cerebellum.L	cingulo-opercular	cerebellum	3.82542
80	74 mid insula.L	144 lat cerebellum.L	cingulo-opercular	cerebellum	3.41904
81	132 occipital.R	145 inf cerebellum.L	occipital	cerebellum	2.71178
82	135 post occipital.L	145 inf cerebellum.L	occipital	cerebellum	3.0851
83	14 post cingulate.R	146 lat cerebellum.L	default	cerebellum	3.03732
84	28 angular gyrus.L	146 lat cerebellum.L	default	cerebellum	2.9258
85	91 pre-SMA.R	148 inf cerebellum.L	sensorimotor	cerebellum	3.19942
86	104 mid insula.L	148 inf cerebellum.L	sensorimotor	cerebellum	2.61682
87	107 parietal.L	148 inf cerebellum.L	sensorimotor	cerebellum	3.6839
88	111 temporal.L	148 inf cerebellum.L	sensorimotor	cerebellum	2.60392
89	112 parietal.R	148 inf cerebellum.L	sensorimotor	cerebellum	2.83966
90	113 post insula.R	148 inf cerebellum.L	sensorimotor	cerebellum	2.90054
91	115 parietal.L	148 inf cerebellum.L	sensorimotor	cerebellum	2.88567
92	116 parietal.L	148 inf cerebellum.L	sensorimotor	cerebellum	3.26666
93	46 dFC.R	150 med cerebellum.L	fronto-parietal	cerebellum	2.74509
94	52 IPL.L	150 med cerebellum.L	fronto-parietal	cerebellum	2.8737
95	52 IPL.L	151 lat cerebellum.R	fronto-parietal	cerebellum	2.74856
96	126 occipital.R	151 lat cerebellum.R	occipital	cerebellum	2.92709
97	2 mPFC	152 med cerebellum.R	default	cerebellum	3.2047
98	73 mid insula.R	153 inf cerebellum.L	cingulo-opercular	cerebellum	2.82612
99	89 dFC.R	153 inf cerebellum.L	sensorimotor	cerebellum	2.96004
100	94 frontal.R	153 inf cerebellum.L	sensorimotor	cerebellum	2.99749
101	106 parietal.L	153 inf cerebellum.L	sensorimotor	cerebellum	3.24316
102	116 parietal.L	153 inf cerebellum.L	sensorimotor	cerebellum	2.93287
103	38 vent aPFC.L	154 med cerebellum.L	fronto-parietal	cerebellum	2.63824
104	90 vFC.L	154 med cerebellum.L	sensorimotor	cerebellum	2.68579
105	138 post occipital.L	154 med cerebellum.L	occipital	cerebellum	3.27916
106	107 parietal.L	156 med cerebellum.R	sensorimotor	cerebellum	2.68727
107	136 post occipital.R	156 med cerebellum.R	occipital	cerebellum	3.37452
108	16 precuneus.L	158 inf cerebellum.L	default	cerebellum	2.70412
109	21 precuneus.R	158 inf cerebellum.L	default	cerebellum	3.88583
110	45 dFC.R	159 inf cerebellum.L	fronto-parietal	cerebellum	2.99001
